# Supplementary material for: Robust Superhydrophobicity through Surface Defects from Laser Powder Bed Fusion Additive Manufacturing
Source: Biomimetics (Basel). 2023 Dec 12;8(8):598. doi: 10.3390/biomimetics8080598 (PMC10741415; doi:10.3390/biomimetics8080598)
Supplement: Supplementary file 1 [file biomimetics-08-00598-s001.zip]

Archive with 10 entries (10 files):
- biomimetics-2690077-supplementary.pdf
- Movie s1.mp4
- Movie s2.mp4
- Movie s3.mp4
- Movie s4.mp4
- Movie s5.mp4
- Movie s6.mp4
- Movie s7.mp4
- Movie s8.mp4
- Movie s9.mp4
